# Supplementary material for: New Fluorophore and Its Applications in Visualizing Polystyrene Nanoplastics in Bean Sprouts and HeLa Cells
Source: Molecules. 2023 Oct 15;28(20):7102. doi: 10.3390/molecules28207102 (PMC10609485; doi:10.3390/molecules28207102)
Supplement: Supplementary file 1 [file molecules-28-07102-s001.zip]

Archive with 4 entries (4 files):
- Raw Data of Figure 4b.xlsx
- Raw Data of Figure 4c.xlsx
- Raw Data of Figure 4d.xlsx
- Supplementary Materials.pdf
