# Supplementary material for: New Fluorophore and Its Applications in Visualizing Polystyrene Nanoplastics in Bean Sprouts and HeLa Cells
Source: Molecules. 2023 Oct 15;28(20):7102. doi: 10.3390/molecules28207102 (PMC10609485; doi:10.3390/molecules28207102)
Supplement: Supplementary file 1 [file molecules-28-07102-s001.zip › Raw Data of Figure 4b.xlsx]

## Sheet: Sheet1
[仪器信息]		[仪器信息]
仪器名称:	255	仪器名称:	255
仪器类型:	RF-6000系列	仪器类型:	RF-6000系列
型号(S/N):	RF-6000 (A40245701392SA)	型号(S/N):	RF-6000 (A40245701392SA)
测定参数		测定参数
光谱类型:	激发光谱	光谱类型:	发射光谱
激发光波长 开始:	400.0 nm	激发光波长:	580.0 nm
激发光波长 结束:	700.0 nm	发射光波长 开始:	500.0 nm
发射光波长:	605.0 nm	发射光波长 结束:	800.0 nm
数据间隔:	1.0 nm	数据间隔:	1.0 nm
扫描速度:	6000 nm/min	扫描速度:	6000 nm/min
[仪器]		[仪器]
激发光带宽:	5.0 nm	激发光带宽:	5.0 nm
发射光带宽:	5.0 nm	发射光带宽:	5.0 nm
灵敏度:	Auto	灵敏度:	Auto
波长(nm)	激发光谱	波长(nm)	发射光谱
400	118623	400
401	117441	401
402	116868	402
403	116698	403
404	116097	404
405	116146	405
406	116005	406
407	115893	407
408	116449	408
409	116522	409
410	117117	410
411	117620	411
412	117954	412
413	118154	413
414	118415	414
415	118545	415
416	118621	416
417	118706	417
418	118347	418
419	118059	419
420	117381	420
421	116893	421
422	115960	422
423	114941	423
424	113799	424
425	112542	425
426	111381	426
427	109851	427
428	108414	428
429	106870	429
430	105074	430
431	103488	431
432	101969	432
433	100407	433
434	98828	434
435	97598	435
436	95987	436
437	94557	437
438	93319	438
439	92091	439
440	91214	440
441	90629	441
442	89738	442
443	89163	443
444	88514	444
445	87609	445
446	86862	446
447	85994	447
448	85021	448
449	84158	449
450	83128	450
451	82029	451
452	81077	452
453	79983	453
454	78402	454
455	77258	455
456	76071	456
457	74229	457
458	72742	458
459	71197	459
460	68991	460
461	67186	461
462	65402	462
463	63196	463
464	61483	464
465	59739	465
466	57872	466
467	56274	467
468	54819	468
469	53385	469
470	52229	470
471	51454	471
472	50710	472
473	50361	473
474	50322	474
475	50482	475
476	50960	476
477	51760	477
478	52742	478
479	53916	479
480	55597	480
481	57394	481
482	59126	482
483	61681	483
484	64261	484
485	66990	485
486	70627	486
487	74383	487
488	78066	488
489	82378	489
490	86501	490
491	90098	491
492	94186	492
493	98115	493
494	101183	494
495	105855	495
496	109722	496
497	113722	497
498	118338	498
499	122665	499
500	127002	500	125
501	131842	501	125
502	135959	502	133
503	140083	503	130
504	145457	504	132
505	151288	505	134
506	156747	506	140
507	163663	507	142
508	170352	508	144
509	177848	509	148
510	187385	510	144
511	196170	511	151
512	206978	512	154
513	219664	513	158
514	231249	514	162
515	244494	515	172
516	260748	516	169
517	275674	517	178
518	292951	518	181
519	313137	519	191
520	329992	520	187
521	350070	521	202
522	372532	522	205
523	391068	523	219
524	411656	524	228
525	434567	525	242
526	451422	526	256
527	472783	527	272
528	492010	528	293
529	506940	529	317
530	523263	530	341
531	538322	531	377
532	550072	532	403
533	561058	533	460
534	570490	534	500
535	577523	535	561
536	583552	536	614
537	588199	537	680
538	591375	538	763
539	593999	539	857
540	595676	540	973
541	597960	541	1084
542	599734	542	1227
543	602652	543	1420
544	605460	544	1589
545	610208	545	1779
546	616388	546	2095
547	623285	547	2386
548	635016	548	2781
549	647650	549	3257
550	662337	550	3763
551	683115	551	4418
552	702319	552	5267
553	726038	553	6169
554	756951	554	7550
555	784290	555	9125
556	820412	556	10814
557	862947	557	13404
558	898082	558	16195
559	943445	559	19139
560	992253	560	23670
561	1033358	561	28896
562	1084926	562	34557
563	1136247	563	42631
564	1181827	564	52146
565	1232106	565	61971
566	1280682	566	75590
567	1321623	567	89681
568	1365121	568	106439
569	1405934	569	129671
570	1439397	570	151916
571	1474918	571	179104
572	1502806	572	213223
573	1524819	573	245453
574	1545370	574	283021
575	1558970	575	333348
576	1565519	576	381236
577	1568030	577	436841
578	1565937	578	503420
579	1556851	579	562340
580	1541419	580	633389
581	1521019	581	713174
582	1494139	582	788349
583	1457044	583	880790
584	1424361	584	972621
585	1379672	585	1055145
586	1324769	586	1155928
587	1276487	587	1249576
588	1215716	588	1335025
589	1150570	589	1431609
590	1090982	590	1519516
591	1020544	591	1595604
592	952873	592	1679838
593	887613	593	1749346
594	815492	594	1805763
595	748455	595	1860496
596	687370	596	1902404
597	620601	597	1934302
598	563963	598	1955788
599	509259	599	1968989
600	451900	600	1969031
601	406211	601	1959752
602	364536	602	1948462
603	318826	603	1922537
604	285832	604	1886395
605	252186	605	1855250
606	220431	606	1806720
607	195857	607	1755796
608	171950	608	1713631
609	150581	609	1655285
610	134033	610	1601284
611	117360	611	1553144
612	103554	612	1487443
613	92818	613	1433737
614	81307	614	1380529
615	72815	615	1320458
616	65909	616	1275455
617	58935	617	1226864
618	53844	618	1170045
619	49453	619	1124519
620	45477	620	1078354
621	42479	621	1026208
622	39786	622	989330
623	37298	623	949573
624	35402	624	907936
625	33448	625	876840
626	31645	626	837524
627	30282	627	803667
628	28668	628	776323
629	27343	629	745614
630	26144	630	718830
631	24861	631	698000
632	23775	632	672706
633	22769	633	652329
634	21642	634	634592
635	20813	635	614894
636	19974	636	600513
637	19049	637	587587
638	18386	638	573463
639	17566	639	563647
640	16838	640	553200
641	16302	641	542491
642	15719	642	535647
643	15086	643	526452
644	14548	644	518677
645	13951	645	512822
646	13511	646	504791
647	13010	647	497613
648	12567	648	491215
649	12223	649	482937
650	12018	650	474979
651	11805	651	467735
652	11611	652	459264
653	11488	653	451980
654	11433	654	442692
655	11337	655	432526
656	11235	656	423558
657	11142	657	413597
658	11084	658	402805
659	10955	659	394515
660	10919	660	383715
661	10848	661	372195
662	10701	662	362921
663	10635	663	352065
664	10536	664	340724
665	10377	665	331154
666	10327	666	319279
667	10166	667	310228
668	10084	668	299923
669	9989	669	287980
670	9843	670	278948
671	9766	671	267907
672	9676	672	257544
673	9618	673	249056
674	9529	674	239467
675	9518	675	229484
676	9352	676	221163
677	9312	677	211276
678	9132	678	202854
679	9001	679	195520
680	8841	680	186622
681	8634	681	179391
682	8435	682	171781
683	8292	683	163598
684	8108	684	157653
685	7952	685	151065
686	7904	686	144222
687	7808	687	139400
688	7824	688	133109
689	7769	689	127250
690	7828	690	122904
691	7856	691	117197
692	7874	692	112611
693	8068	693	108564
694	8132	694	103951
695	8137	695	100516
696	8260	696	96559
697	8248	697	92602
698	8357	698	89776
699	8470	699	86452
700	8492	700	83354
701		701	81232
702		702	78123
703		703	75709
704		704	73769
705		705	71160
706		706	69140
707		707	67171
708		708	64788
709		709	62797
710		710	59853
711		711	59912
712		712	58616
713		713	56565
714		714	55367
715		715	54241
716		716	52558
717		717	51590
718		718	50362
719		719	48948
720		720	47890
721		721	46822
722		722	45687
723		723	44490
724		724	43351
725		725	42228
726		726	41597
727		727	40040
728		728	39218
729		729	38268
730		730	36965
731		731	36380
732		732	35248
733		733	34304
734		734	33571
735		735	32392
736		736	31601
737		737	30925
738		738	29724
739		739	28798
740		740	28088
741		741	27324
742		742	26560
743		743	25627
744		744	24872
745		745	24272
746		746	23135
747		747	22638
748		748	21961
749		749	21184
750		750	20599
751		751	19741
752		752	19264
753		753	18749
754		754	18196
755		755	17445
756		756	16983
757		757	16394
758		758	15859
759		759	15516
760		760	14948
761		761	14388
762		762	13953
763		763	13572
764		764	13257
765		765	12831
766		766	12262
767		767	12000
768		768	11587
769		769	11389
770		770	11114
771		771	10473
772		772	10409
773		773	10127
774		774	9723
775		775	9757
776		776	9240
777		777	9113
778		778	8848
779		779	8619
780		780	8424
781		781	8268
782		782	8131
783		783	7821
784		784	7657
785		785	7693
786		786	7373
787		787	7124
788		788	6955
789		789	6838
790		790	6739
791		791	6654
792		792	6511
793		793	6440
794		794	6300
795		795	6074
796		796	6027
797		797	6042
798		798	5836
799		799	5756
800		800	5727
