# Supplementary material for: New Fluorophore and Its Applications in Visualizing Polystyrene Nanoplastics in Bean Sprouts and HeLa Cells
Source: Molecules. 2023 Oct 15;28(20):7102. doi: 10.3390/molecules28207102 (PMC10609485; doi:10.3390/molecules28207102)
Supplement: Supplementary file 1 [file molecules-28-07102-s001.zip › Raw Data of Figure 4c.xlsx]

## Sheet: Sheet1
Wavelength(nm)	Absorbance
	Ethanol	MeCN	Methanol	Acetone	CHCl3	Ethyl Estate	CH2Cl2	THF
400	0.0353302	0.0467212	0.0368085	0.0432681	0.0384319	0.039459	0.0463742	0.0441182
401	0.0353223	0.0470714	0.0350648	0.0444439	0.0391515	0.0416227	0.0452682	0.0449259
402	0.0351981	0.0430571	0.0338164	0.0449102	0.0392063	0.0376584	0.0428046	0.045582
403	0.0327382	0.0440373	0.0356274	0.0434113	0.0388826	0.0339717	0.0430013	0.0448441
404	0.0324756	0.0431745	0.0351322	0.043669	0.0371431	0.0384287	0.0418054	0.044286
405	0.0348231	0.0432627	0.0351979	0.0424609	0.0387994	0.0401719	0.0449544	0.0429751
406	0.0358916	0.0433295	0.0341032	0.0420106	0.0385321	0.0363593	0.0451145	0.0410533
407	0.0354807	0.0420093	0.0326921	0.0425381	0.0364872	0.0378018	0.0445418	0.0392938
408	0.0335336	0.0439061	0.0335369	0.0425045	0.0367958	0.0353076	0.0436277	0.0421703
409	0.0325985	0.0413359	0.0341325	0.0430638	0.0371993	0.0383731	0.043836	0.0416727
410	0.0341217	0.0413707	0.0354459	0.042837	0.0374326	0.037991	0.0432897	0.0408044
411	0.0348731	0.0412938	0.0337607	0.0415482	0.0385527	0.0374664	0.0413108	0.0410329
412	0.0354695	0.0425095	0.033514	0.0404552	0.0370902	0.0370996	0.0403708	0.0406699
413	0.0364499	0.0413563	0.0341953	0.043301	0.0391711	0.0357342	0.0426458	0.0378472
414	0.034883	0.0418118	0.0335599	0.0419384	0.0380966	0.0374515	0.0424823	0.0381006
415	0.0373165	0.0417068	0.0339041	0.0409895	0.0396279	0.0353096	0.0434363	0.0401727
416	0.0365162	0.0412207	0.0337028	0.0389522	0.0386987	0.0370922	0.0433376	0.0415911
417	0.0364787	0.0376522	0.0343596	0.041245	0.0382629	0.0360725	0.0438013	0.0398999
418	0.0369349	0.039133	0.0341751	0.0421705	0.0410029	0.0351895	0.0440717	0.0405887
419	0.0364995	0.0417887	0.0334826	0.0400884	0.0389721	0.041194	0.0428221	0.0395543
420	0.037886	0.0410299	0.0335947	0.0401844	0.0391354	0.0373893	0.0438283	0.03828
421	0.0371686	0.0405302	0.0335378	0.0404841	0.0386962	0.038902	0.0443011	0.0397926
422	0.0369441	0.0390821	0.0336227	0.0385068	0.0383871	0.0378916	0.0419816	0.037266
423	0.0363599	0.0418662	0.0333147	0.0399939	0.0388638	0.0367639	0.0439485	0.0402991
424	0.0364075	0.0391495	0.0327154	0.0406012	0.0400096	0.0346248	0.0427	0.0384989
425	0.0354566	0.0391285	0.0322372	0.0387991	0.041585	0.0348673	0.0418864	0.0383926
426	0.0358642	0.0409071	0.0323482	0.0393096	0.0406094	0.0344979	0.0423986	0.0377416
427	0.036769	0.0387723	0.0320855	0.0395134	0.0380273	0.0373018	0.042488	0.0376996
428	0.0355323	0.0396115	0.0318002	0.0366534	0.0388552	0.0364596	0.0409773	0.036777
429	0.0362993	0.038697	0.0314704	0.0365365	0.0395175	0.0375941	0.0418978	0.0375871
430	0.035386	0.0381667	0.0323888	0.0372424	0.0374202	0.0377876	0.0423571	0.0366967
431	0.0356628	0.0388301	0.0304478	0.0365888	0.0372075	0.0364606	0.0418132	0.0362883
432	0.035146	0.0388047	0.030644	0.0364793	0.0380709	0.0366519	0.0414409	0.0344053
433	0.036189	0.0381854	0.0303663	0.0373713	0.0369606	0.0367185	0.0402343	0.0352371
434	0.0330711	0.0378903	0.0296816	0.0363921	0.0365142	0.035308	0.0401671	0.0357244
435	0.0364582	0.038081	0.030171	0.0374863	0.0376384	0.0361185	0.041343	0.0355371
436	0.0339571	0.0381568	0.0288062	0.0369163	0.0372304	0.0337353	0.0401855	0.0336895
437	0.0344899	0.0400549	0.0302537	0.0382219	0.0379003	0.0386853	0.0402418	0.033301
438	0.0338337	0.0371347	0.029136	0.0352569	0.0357821	0.0384728	0.0396773	0.0352734
439	0.0339353	0.0394773	0.028764	0.0368063	0.0373071	0.0359067	0.0381152	0.0342536
440	0.0334741	0.0395243	0.029399	0.0355852	0.0375413	0.0329845	0.0386617	0.035458
441	0.0335354	0.0371111	0.0289494	0.0357181	0.0353177	0.0350695	0.039769	0.0352808
442	0.0319641	0.0370699	0.0286403	0.0347759	0.035977	0.0346986	0.0372542	0.0345792
443	0.0337235	0.0381925	0.0289383	0.0344823	0.0365114	0.0365654	0.0400662	0.0345463
444	0.03488	0.0362776	0.0274423	0.0347669	0.0369391	0.0365053	0.0393813	0.0342092
445	0.0333399	0.0386406	0.0275139	0.0343835	0.0357371	0.0351349	0.0388802	0.0341838
446	0.0323171	0.0397415	0.0274583	0.0348971	0.0353062	0.0346513	0.0387707	0.0336871
447	0.0322957	0.0372598	0.0279393	0.0358108	0.0363064	0.0363887	0.0363206	0.035226
448	0.0328593	0.037509	0.0269182	0.0356727	0.0369972	0.0355485	0.0373541	0.0350089
449	0.0333092	0.0378108	0.0270887	0.0330784	0.0372144	0.0357166	0.0370365	0.0336484
450	0.0326636	0.0374513	0.0270182	0.0342172	0.0368963	0.0369188	0.0379531	0.033237
451	0.0318195	0.038412	0.0272369	0.0348321	0.0351339	0.0351388	0.0379618	0.033917
452	0.0338845	0.0369259	0.0278006	0.0345443	0.034254	0.0380256	0.0376517	0.0323807
453	0.0329953	0.0379434	0.0263665	0.0338083	0.0369766	0.0378865	0.0377202	0.0315865
454	0.0325091	0.0380731	0.0261347	0.0334629	0.035027	0.0372169	0.0392617	0.0336644
455	0.0324202	0.0385047	0.025975	0.0335724	0.0361445	0.0352769	0.0375	0.0320739
456	0.0310981	0.0369159	0.025537	0.0344329	0.0356877	0.0351959	0.0366035	0.0322359
457	0.0317725	0.0377582	0.0253758	0.0336231	0.0368875	0.0368675	0.0354927	0.0328531
458	0.0313075	0.0365212	0.0250308	0.0338167	0.0358513	0.0374251	0.0371584	0.031991
459	0.0307287	0.0359621	0.0247289	0.0343888	0.0340791	0.0374074	0.0380751	0.0332622
460	0.0299119	0.0356424	0.0243512	0.0325837	0.0352153	0.0361472	0.0373038	0.0308129
461	0.0293973	0.0365622	0.023801	0.0332383	0.0354123	0.0391572	0.037075	0.0322229
462	0.0294004	0.0361851	0.0234243	0.0327014	0.0335322	0.0397231	0.0364493	0.0318477
463	0.0289221	0.0373378	0.0227059	0.0327634	0.0340857	0.0377199	0.0360177	0.0311223
464	0.0294765	0.0357068	0.0224737	0.0311228	0.0335178	0.0362622	0.0370759	0.031211
465	0.0280588	0.0363052	0.0210167	0.0327363	0.0330566	0.0351146	0.0332478	0.028888
466	0.0276445	0.0355482	0.0217031	0.0308566	0.0336374	0.0350473	0.0339581	0.029745
467	0.0257747	0.0355633	0.0207355	0.0331753	0.0329978	0.0363228	0.034463	0.031652
468	0.0274744	0.0362036	0.0207073	0.031639	0.0338765	0.0341922	0.0342525	0.0295935
469	0.0272847	0.0356692	0.0201229	0.0300688	0.0306938	0.0356793	0.0334632	0.0297473
470	0.0276032	0.0345054	0.0189705	0.0313363	0.0321426	0.0358038	0.032678	0.0285531
471	0.0245041	0.0346911	0.0189015	0.0310975	0.0330299	0.0362511	0.0337205	0.0295777
472	0.0253488	0.0347569	0.0185494	0.0298099	0.0326643	0.0360189	0.0327942	0.0298799
473	0.0248839	0.0330941	0.0185523	0.0307678	0.0316588	0.0374761	0.0315855	0.0296671
474	0.0245332	0.0361378	0.0181807	0.0299744	0.0310102	0.0381702	0.0326864	0.0283703
475	0.0246864	0.0349052	0.0182688	0.0313077	0.0315834	0.0354997	0.0325649	0.0283795
476	0.0232586	0.0370032	0.0179027	0.0308809	0.0317071	0.0374851	0.0336909	0.0285992
477	0.0240024	0.0354229	0.0186693	0.0315174	0.0321959	0.0380147	0.0323436	0.0291778
478	0.0237544	0.0359124	0.0183887	0.0310674	0.030169	0.0358124	0.0336569	0.0290356
479	0.0243564	0.0358624	0.0186771	0.0313849	0.0305369	0.0359264	0.0328016	0.0279141
480	0.0251791	0.0363336	0.0189027	0.0313744	0.0311333	0.0371378	0.0333568	0.0282837
481	0.0241039	0.0375475	0.0190735	0.0326548	0.0302004	0.039341	0.0340124	0.0273502
482	0.0255347	0.0378721	0.0190353	0.0318729	0.0309247	0.0384962	0.0345271	0.0295512
483	0.025149	0.0371938	0.0192259	0.033595	0.0315491	0.0379141	0.0349077	0.028345
484	0.0255231	0.0384771	0.019309	0.033806	0.0334384	0.0377397	0.0349488	0.0299097
485	0.0253882	0.0400555	0.0192599	0.0342206	0.0316693	0.0384471	0.0336939	0.0283185
486	0.0263258	0.0393335	0.020253	0.0340613	0.0337752	0.0371615	0.035031	0.0297119
487	0.027296	0.0400199	0.0205405	0.0336017	0.0341484	0.0372692	0.0367886	0.0292838
488	0.0265023	0.039745	0.0206233	0.0359894	0.0323705	0.0387834	0.0371056	0.0297237
489	0.0281483	0.0424417	0.0214972	0.0361442	0.0345227	0.0395358	0.0369443	0.0302925
490	0.0271912	0.0422182	0.0224032	0.0369406	0.0348032	0.0408384	0.0369089	0.0309728
491	0.0282734	0.0436604	0.0215987	0.0369246	0.0350395	0.0388441	0.0362032	0.0307553
492	0.0290756	0.0429979	0.0226579	0.0383418	0.035909	0.0377971	0.0392773	0.0307162
493	0.0303693	0.0447673	0.0228484	0.0395233	0.0365254	0.0388152	0.0390983	0.031512
494	0.0293133	0.0445387	0.023705	0.0395775	0.0360532	0.0399617	0.0387642	0.03176
495	0.0312372	0.0461011	0.024502	0.0410744	0.0356357	0.039138	0.0398676	0.031484
496	0.0302001	0.0460633	0.02475	0.0414466	0.0370691	0.0406014	0.0400275	0.0330782
497	0.0321344	0.0465694	0.024989	0.0421497	0.0373545	0.0416108	0.0414103	0.032897
498	0.0330795	0.0483189	0.0258231	0.0423953	0.0401229	0.0408196	0.0425435	0.0339019
499	0.032395	0.0474762	0.0258521	0.043993	0.0370367	0.041241	0.0423187	0.0335892
500	0.0327795	0.0490669	0.026213	0.0431993	0.0391403	0.0403348	0.0421248	0.0343047
501	0.032991	0.0490167	0.0265447	0.0435081	0.038532	0.0385437	0.0436805	0.0359024
502	0.0330089	0.0499807	0.0266327	0.0443922	0.0400293	0.0402028	0.0440935	0.0349099
503	0.0358153	0.0497805	0.0274486	0.0453135	0.0403628	0.0392165	0.0428751	0.0348466
504	0.0351467	0.0515772	0.0281461	0.0452914	0.0409869	0.0421314	0.0452665	0.0349171
505	0.0353621	0.0509225	0.0293014	0.0468949	0.040883	0.0397785	0.0435608	0.0352039
506	0.0367721	0.0520304	0.0297385	0.0462955	0.0419081	0.0407286	0.0467325	0.0354674
507	0.037305	0.0509889	0.0307114	0.0478761	0.0412699	0.0418389	0.046735	0.0365872
508	0.0375238	0.0534722	0.0318557	0.0492412	0.0424198	0.0435543	0.04682	0.0375781
509	0.0399852	0.0543198	0.0317423	0.0484595	0.0419936	0.0420944	0.0486804	0.0365291
510	0.0392704	0.0547003	0.0333504	0.0493719	0.0449203	0.0441527	0.0487196	0.0383263
511	0.0417897	0.056625	0.0347765	0.0514954	0.0445132	0.0423313	0.0502477	0.0381404
512	0.0418255	0.0573932	0.0358503	0.0529498	0.0463915	0.0419546	0.0507575	0.0381611
513	0.0438234	0.0609845	0.0375867	0.0532576	0.0465728	0.0428397	0.0537318	0.0397514
514	0.0471073	0.0611936	0.0393221	0.0560421	0.0485245	0.0417812	0.0546911	0.040304
515	0.0491727	0.062996	0.0420251	0.0570219	0.0505297	0.0430287	0.0570442	0.0411335
516	0.051696	0.0656094	0.0449581	0.05897	0.0525896	0.0431754	0.0588658	0.0427141
517	0.0520875	0.0662938	0.0469324	0.0605278	0.0552431	0.0466922	0.0620968	0.0426903
518	0.0564633	0.0700713	0.0500167	0.0645528	0.0575689	0.0439414	0.0646677	0.0446326
519	0.0600062	0.0737478	0.0533736	0.0671911	0.0619552	0.045307	0.068985	0.0456069
520	0.0630062	0.075314	0.0562705	0.0686739	0.0648413	0.0457894	0.0713543	0.0476165
521	0.0678785	0.0790072	0.0606883	0.0735173	0.0671319	0.0488599	0.0755048	0.0502455
522	0.0702908	0.0837397	0.0645015	0.0768922	0.0701952	0.0449414	0.0800909	0.0522018
523	0.0768269	0.0869378	0.0680084	0.0806414	0.0727664	0.051045	0.0823517	0.0545544
524	0.0808757	0.0904643	0.0720904	0.0843574	0.079885	0.0509024	0.0893286	0.0552701
525	0.0852479	0.0933608	0.0758903	0.087833	0.0816017	0.0506478	0.0913908	0.0597715
526	0.0902335	0.0968738	0.0803649	0.0914424	0.0861209	0.0502278	0.0973028	0.0601361
527	0.0942016	0.101237	0.0839765	0.0964219	0.0917566	0.0505466	0.0999863	0.0635504
528	0.0972273	0.104672	0.0884239	0.099386	0.094562	0.0540581	0.107142	0.0650479
529	0.10244	0.108609	0.0917475	0.103315	0.101169	0.0544384	0.108349	0.0687761
530	0.107403	0.111725	0.0950068	0.107044	0.103149	0.0533704	0.113129	0.0723464
531	0.111809	0.114472	0.0989288	0.109352	0.107509	0.0540675	0.116388	0.0743609
532	0.114166	0.116655	0.102069	0.113127	0.110156	0.0586316	0.120374	0.076088
533	0.118322	0.120907	0.104296	0.115597	0.11175	0.0582331	0.120796	0.0786141
534	0.121017	0.121414	0.106545	0.118204	0.114438	0.0594293	0.123262	0.0814546
535	0.121791	0.122238	0.108314	0.121781	0.114991	0.0605535	0.125676	0.0836614
536	0.124754	0.124238	0.10944	0.121481	0.116793	0.0627452	0.126077	0.0845689
537	0.125034	0.125128	0.110371	0.12357	0.118404	0.0615368	0.127619	0.0867251
538	0.125492	0.126589	0.111416	0.125101	0.118396	0.0630803	0.126587	0.0881319
539	0.12669	0.125846	0.111802	0.126756	0.11886	0.0618896	0.126582	0.0888484
540	0.126731	0.12732	0.111975	0.127455	0.119246	0.0597779	0.124406	0.0887508
541	0.128075	0.126588	0.112483	0.128203	0.118887	0.0613977	0.124044	0.0906214
542	0.128133	0.126519	0.112094	0.127626	0.115982	0.061808	0.123379	0.090347
543	0.127605	0.125474	0.112535	0.127915	0.117185	0.0617964	0.121983	0.0903469
544	0.127977	0.125282	0.112308	0.125979	0.115551	0.0604382	0.120811	0.0920974
545	0.127012	0.127031	0.113135	0.128248	0.11463	0.0629564	0.119994	0.0914822
546	0.128453	0.126793	0.114296	0.126612	0.113505	0.0643736	0.121656	0.0899526
547	0.128794	0.127685	0.114954	0.127992	0.115654	0.0628669	0.119586	0.0902522
548	0.130718	0.128042	0.116177	0.128433	0.115854	0.0619242	0.121279	0.0921619
549	0.131959	0.129626	0.117944	0.129095	0.116202	0.0624956	0.122818	0.0901714
550	0.135201	0.132289	0.120658	0.130597	0.118173	0.0633051	0.12471	0.0918066
551	0.137727	0.135249	0.124372	0.132674	0.120975	0.0630275	0.127716	0.090993
552	0.141234	0.13641	0.128183	0.13544	0.123632	0.0644682	0.131076	0.0920547
553	0.144981	0.141985	0.13283	0.137469	0.126921	0.0657047	0.134247	0.0937403
554	0.151477	0.145126	0.138788	0.140838	0.131595	0.0640168	0.139287	0.0961326
555	0.158486	0.150091	0.145258	0.1472	0.136131	0.0641488	0.147175	0.0968874
556	0.164711	0.156876	0.152539	0.151699	0.141814	0.0656338	0.153994	0.0995027
557	0.171329	0.164566	0.161199	0.159043	0.14775	0.0682315	0.161795	0.102611
558	0.182826	0.171534	0.170452	0.165134	0.155089	0.0695535	0.170918	0.107586
559	0.192322	0.179783	0.18164	0.173001	0.163859	0.0733994	0.180247	0.109174
560	0.203848	0.190731	0.192751	0.182362	0.173661	0.0714072	0.194017	0.113167
561	0.217428	0.200591	0.205606	0.194257	0.1884	0.0749951	0.205113	0.121056
562	0.230113	0.211854	0.218276	0.202812	0.197109	0.0773853	0.218377	0.124842
563	0.2453	0.225079	0.232126	0.216589	0.212216	0.0812963	0.233278	0.133657
564	0.258782	0.236395	0.246479	0.228042	0.225763	0.0824853	0.252231	0.138011
565	0.276203	0.248899	0.261697	0.239998	0.241884	0.0871513	0.265906	0.147713
566	0.292099	0.26459	0.277649	0.252681	0.260922	0.0900139	0.285901	0.153884
567	0.310619	0.279916	0.29336	0.267752	0.277669	0.0897336	0.305702	0.16486
568	0.323299	0.286606	0.305893	0.279564	0.293013	0.0921048	0.31917	0.171386
569	0.355201	0.314793	0.325382	0.304831	0.325553	0.102435	0.354566	0.186327
570	0.370174	0.327622	0.340339	0.320879	0.34727	0.105294	0.37683	0.197965
571	0.389697	0.34266	0.354972	0.333275	0.368538	0.109599	0.39657	0.207093
572	0.404281	0.354163	0.368046	0.349261	0.388696	0.110678	0.416153	0.217806
573	0.419281	0.365267	0.380121	0.362217	0.409496	0.113165	0.435599	0.227405
574	0.432917	0.375185	0.389712	0.371347	0.425398	0.119105	0.453137	0.238828
575	0.444681	0.384686	0.398082	0.383202	0.439285	0.123866	0.467674	0.24799
576	0.451666	0.390258	0.403976	0.393462	0.45216	0.124046	0.476403	0.256183
577	0.45963	0.39422	0.406732	0.402464	0.461067	0.128029	0.485247	0.264092
578	0.462476	0.397214	0.407688	0.406816	0.465632	0.129438	0.488954	0.271169
579	0.464753	0.397372	0.405543	0.409292	0.466641	0.129444	0.489077	0.277594
580	0.461977	0.394385	0.400072	0.409311	0.463557	0.130317	0.483436	0.28017
581	0.460494	0.390836	0.392465	0.407023	0.458475	0.130178	0.474112	0.28469
582	0.451635	0.384617	0.382764	0.405389	0.445029	0.129895	0.463747	0.286331
583	0.440001	0.373787	0.369232	0.400734	0.433544	0.129717	0.449294	0.285193
584	0.424695	0.364716	0.356072	0.390945	0.415673	0.127646	0.429834	0.281949
585	0.410819	0.351575	0.339041	0.379935	0.39822	0.12727	0.412052	0.280589
586	0.392753	0.339087	0.320797	0.368061	0.374755	0.12479	0.389224	0.273444
587	0.372581	0.32188	0.301731	0.355747	0.353903	0.120265	0.367052	0.266881
588	0.351377	0.305338	0.281856	0.33923	0.33067	0.120524	0.341094	0.259284
589	0.33004	0.289016	0.261648	0.322292	0.308304	0.114749	0.315685	0.249884
590	0.307589	0.272656	0.241767	0.305146	0.283968	0.108831	0.292109	0.24137
591	0.286099	0.255913	0.221593	0.286753	0.261253	0.106392	0.268169	0.228248
592	0.263436	0.238137	0.202182	0.270371	0.239608	0.101779	0.244505	0.216742
593	0.240584	0.220554	0.183569	0.249368	0.218287	0.0984986	0.221207	0.204492
594	0.219584	0.20381	0.165854	0.232324	0.199412	0.0930986	0.201688	0.19127
595	0.2002	0.188094	0.149164	0.214786	0.178385	0.0870881	0.181148	0.179
596	0.180357	0.172652	0.133157	0.196585	0.162327	0.0839867	0.162271	0.16731
597	0.162868	0.158247	0.118901	0.181628	0.14546	0.0808484	0.145728	0.155688
598	0.146411	0.144329	0.105371	0.165268	0.130692	0.0770544	0.132713	0.143191
599	0.131308	0.133202	0.0929936	0.150677	0.117177	0.071689	0.117786	0.13142
600	0.115957	0.120491	0.0818006	0.136209	0.104659	0.068515	0.106157	0.120211
601	0.103911	0.110456	0.0720232	0.124067	0.0940457	0.0667279	0.0941924	0.111115
602	0.0922814	0.0996661	0.0624759	0.112811	0.0828084	0.0619942	0.0852817	0.101566
603	0.081851	0.0919429	0.054496	0.101937	0.0749623	0.0601502	0.0760198	0.0919053
604	0.0722627	0.0849101	0.0476595	0.0924951	0.0662853	0.0564528	0.0684512	0.0833225
605	0.0650264	0.0776113	0.0411568	0.0858183	0.0591205	0.0528872	0.0620032	0.0751275
606	0.0556199	0.0705608	0.0352617	0.0751894	0.0538604	0.0516311	0.0563817	0.0677442
607	0.0491985	0.0647492	0.0302168	0.067811	0.0485508	0.0496388	0.0508701	0.0618115
608	0.0445387	0.0604545	0.0259131	0.0621774	0.0440929	0.0461342	0.046113	0.0555024
609	0.0392581	0.0550887	0.0217367	0.0575497	0.0394129	0.0452008	0.0420959	0.0501583
610	0.0343857	0.0523882	0.0183186	0.052361	0.0355129	0.0430124	0.038274	0.0444074
611	0.0309641	0.0471252	0.0157489	0.047884	0.031134	0.041483	0.036702	0.0425142
612	0.0271846	0.0453276	0.0127282	0.0432261	0.0284924	0.039115	0.0317755	0.0369399
613	0.0232554	0.0424715	0.0106006	0.0395251	0.0258528	0.0377242	0.0301404	0.0331464
614	0.0224187	0.0390467	0.00891311	0.0356892	0.0248953	0.0357523	0.0275152	0.0293752
615	0.0187593	0.03803	0.00676662	0.0335395	0.0220568	0.0342753	0.0253483	0.0267943
616	0.0162367	0.0343885	0.00525604	0.0298529	0.0195453	0.0329436	0.0241157	0.0248675
617	0.0148285	0.0331743	0.00422363	0.0279566	0.0180463	0.0316155	0.0237244	0.0225265
618	0.0126854	0.0304775	0.00316838	0.0264438	0.0171537	0.0297655	0.0215522	0.0208771
619	0.0107161	0.0308281	0.0020905	0.0243371	0.0143014	0.0292893	0.0205473	0.0177166
620	0.0108381	0.0279944	0.000739648	0.0214954	0.0143033	0.0286788	0.0188316	0.0164215
621	0.00927555	0.0280246	0.000200689	0.0206521	0.0134972	0.0309398	0.0176781	0.0151148
622	0.00687837	0.0269586	-0.000556554	0.0195015	0.0117199	0.0282324	0.0168851	0.0129248
623	0.00554951	0.0251847	-0.0010026	0.0173612	0.0111716	0.0267203	0.0162715	0.0126641
624	0.00418947	0.0251299	-0.00162529	0.0171735	0.0104933	0.0252834	0.0144477	0.0103689
625	0.00532186	0.0221899	-0.0020859	0.0163989	0.00986763	0.0254055	0.0137744	0.00907431
626	0.00342968	0.0237502	-0.00210414	0.0163417	0.00906243	0.0240443	0.0129316	0.00794839
627	0.0039533	0.0225575	-0.00300493	0.0139068	0.00767995	0.0237685	0.0129364	0.00613269
628	0.00234491	0.0210798	-0.00291428	0.0137688	0.00668485	0.0240904	0.0128729	0.00611653
629	4.07e-05	0.0202735	-0.00367759	0.0137713	0.00682257	0.0225242	0.0120771	0.00564815
630	0.000772969	0.0201193	-0.0035879	0.0122332	0.00684103	0.0227907	0.010075	0.00486879
631	-0.000351803	0.019672	-0.00364355	0.011948	0.00668654	0.0206919	0.0113335	0.00359901
632	-0.000522685	0.019457	-0.00449546	0.011012	0.00518132	0.0209823	0.0106632	0.00335738
633	-0.000330283	0.0166959	-0.00428236	0.011683	0.00582975	0.0214188	0.0102142	0.00334105
634	-0.00126641	0.0177534	-0.0044847	0.00977866	0.00612925	0.0227097	0.0104965	0.00380373
635	-0.00054673	0.0172528	-0.00445288	0.00919141	0.00606226	0.0197335	0.00985629	0.0024507
636	-0.00156886	0.0174231	-0.00452815	0.00990327	0.0060284	0.0190398	0.00897035	0.0020661
637	-0.00245959	0.0164205	-0.00477078	0.00955886	0.00478464	0.0207283	0.00840575	0.0016427
638	-0.00209914	0.0159778	-0.0052049	0.00989649	0.00328289	0.0237879	0.00918194	0.000818374
639	-0.00275102	0.0162124	-0.00518955	0.00858525	0.00299261	0.0183412	0.00820712	0.00147161
640	-0.00104645	0.0160765	-0.00491613	0.00952235	0.00530312	0.0215935	0.00654839	0.000902208
641	-0.000783431	0.014381	-0.00500438	0.00786295	0.00483673	0.0172817	0.00930948	0.00185407
642	-0.00211841	0.0155171	-0.00531865	0.00807674	0.00407806	0.0154492	0.0090407	-0.000237932
643	-0.00364663	0.0172341	-0.00494511	0.00797699	0.00419331	0.0188028	0.00746169	0.000461167
644	-0.00257011	0.0153868	-0.0050969	0.00789829	0.00489108	0.0178261	0.00685841	0.000197521
645	-0.00245892	0.0138114	-0.00494475	0.00736718	0.00277242	0.0168603	0.00635294	0.00103914
646	-0.0028611	0.0144315	-0.00503068	0.00665812	0.00250213	0.0184838	0.00796552	0.000160652
647	-0.00344015	0.0142451	-0.00532607	0.00670433	0.00337374	0.0179632	0.00759962	-0.00116993
648	-0.00251035	0.0142913	-0.00509935	0.00835324	0.00406836	0.0178386	0.00622499	0.000257081
649	-0.00309798	0.0144867	-0.00518229	0.00676388	0.00267525	0.0182073	0.00660269	4.7831e-05
650	-0.00381325	0.0143908	-0.00546617	0.00646325	0.00325399	0.0148451	0.00840158	-0.0012223
651	-0.00229843	0.0126879	-0.00561287	0.00676154	0.0030175	0.0172	0.00738869	-0.00100634
652	-0.00378825	0.0155428	-0.00520485	0.0070949	0.00397812	0.0182492	0.00711729	0.000103539
653	-0.00358918	0.0141912	-0.00516807	0.00678279	0.00367203	0.0137291	0.00713736	0.000818434
654	-0.00335971	0.0134154	-0.00523032	0.00612345	0.00397078	0.0145415	0.00652248	1.9802e-05
655	-0.0030056	0.0139945	-0.00506358	0.00732895	0.00249565	0.0166516	0.00713089	0.000292531
656	-0.0041991	0.0146358	-0.00468762	0.00733867	0.00295536	0.0142762	0.00564813	-0.0010088
657	-0.0028556	0.0134916	-0.00542082	0.00626144	0.00204834	0.0139191	0.0071926	-0.00133251
658	-0.00236017	0.0136592	-0.00484871	0.00613936	0.00187264	0.0146521	0.00735465	-0.000849155
659	-0.00463266	0.0138176	-0.00473929	0.00690991	0.00272993	0.0168428	0.00646612	-0.00142643
660	-0.00285874	0.0138474	-0.00465238	0.00511889	0.00311438	0.0158387	0.0070171	-0.00135316
661	-0.00333638	0.0119173	-0.00516034	0.00639878	0.00227371	0.0158058	0.00702949	-0.00146565
662	-0.00465161	0.0134252	-0.00464049	0.00653675	0.00198923	0.0143436	0.00713994	-0.000666392
663	-0.00250077	0.0128966	-0.00468695	0.00562471	0.00353935	0.0130122	0.0076198	-0.00199083
664	-0.00331706	0.0133993	-0.00454378	0.00651499	0.00277609	0.0133616	0.00660997	-0.000767128
665	-0.00400109	0.014336	-0.00449469	0.00685026	0.00408247	0.0134353	0.00710021	-0.000151572
666	-0.00333099	0.013126	-0.00465084	0.00525093	0.00362261	0.0122292	0.00755671	-0.00100263
667	-0.00390946	0.0135714	-0.00499532	0.0068942	0.00160816	0.0133899	0.00656418	0.000855538
668	-0.00444894	0.0136162	-0.00457457	0.00664816	0.00458839	0.0157925	0.00880152	-0.0023826
669	-0.0029332	0.0134733	-0.00391413	0.00604945	0.00296639	0.0168818	0.00797794	0.000771152
670	-0.00377532	0.0118216	-0.00378882	0.00601732	0.00325665	0.0152256	0.00775463	-0.00133017
671	-0.00410018	0.0137162	-0.00409885	0.00610195	0.00151269	0.0149574	0.00627268	-4.3591e-05
672	-0.00438088	0.0124286	-0.00469924	0.00507188	0.00107394	0.0141029	0.00612681	-0.00233613
673	-0.00332451	0.0129068	-0.00496563	0.00675852	0.00204077	0.0130047	0.00663352	-0.0015832
674	-0.00664024	0.0119302	-0.00474032	0.00658776	0.00178519	0.0097987	0.00457448	-1.7764e-05
675	-0.00452277	0.0119481	-0.00464992	0.00612379	0.003018	0.00920056	0.00592059	-0.00143422
676	-0.00426242	0.012052	-0.00492714	0.00575225	0.00130534	0.00925801	0.00426574	-0.000106589
677	-0.00449818	0.012782	-0.00486003	0.00543775	0.00201214	0.0137107	0.00479145	-0.000215684
678	-0.00460756	0.0112838	-0.00494598	0.0075855	0.00335877	0.0108523	0.00447788	0.000549483
679	-0.00559846	0.0114806	-0.00516367	0.00629442	0.00224475	0.011133	0.00505195	-0.000630276
680	-0.0067711	0.010426	-0.00508242	0.00629642	0.00165706	0.00953608	0.00535645	-0.00130886
681	-0.00634774	0.00986138	-0.00516126	0.00525417	0.00233005	0.0113517	0.0038663	-0.00327049
682	-0.00430169	0.00890418	-0.00499209	0.00622745	0.0025854	0.0115995	0.00558556	-0.000319642
683	-0.00510749	0.0115748	-0.00511245	0.00404634	0.00312408	0.0118087	0.00485063	-0.00169654
684	-0.00638146	0.0106127	-0.00523022	0.00505708	0.00245166	0.0116296	0.00321091	-0.00150868
685	-0.00447568	0.00954569	-0.00500458	0.00518257	0.00154355	0.0108273	0.00417559	-0.00483169
686	-0.0048332	0.0111307	-0.00495473	0.00508681	0.00373492	0.0102505	0.00447027	-0.00264527
687	-0.00499849	0.0116416	-0.00482045	0.00442981	0.00300361	0.00851371	0.00527933	-0.0029672
688	-0.00377542	0.0127269	-0.00532883	0.00618597	0.00211789	0.00928287	0.00334356	-0.00242782
689	-0.00449777	0.00990343	-0.00514786	0.00417321	0.00169422	0.00712123	0.00500916	-0.00358211
690	-0.0052096	0.00957731	-0.00518694	0.00600423	0.00210629	0.00863553	0.00559739	-0.00370133
691	-0.00399806	0.0109445	-0.00494096	0.00505318	0.00218384	0.00713455	0.00204061	-0.00254697
692	-0.00541392	0.00888965	-0.00554541	0.00553656	0.00407978	0.00773365	0.00381932	-0.00282891
693	-0.00686004	0.0119024	-0.00521411	0.00219966	0.00350999	0.00851115	0.00366798	-0.00158489
694	-0.00551177	0.0116049	-0.00566347	0.0034212	0.00234481	0.0106232	0.00488956	-0.00356162
695	-0.00460694	0.0104462	-0.00532714	0.00447312	0.00210377	0.00612844	0.00433962	-0.00258107
696	-0.00609011	0.0123741	-0.00559371	0.00251442	0.00247654	0.00933418	0.00478004	-0.00140199
697	-0.00535399	0.0102436	-0.00543652	0.00477967	0.00158982	0.00703191	0.00169409	-0.00400369
698	-0.00522761	0.0126328	-0.00530173	0.00609281	0.0023035	0.00911688	0.00543539	-0.00320187
699	-0.00256861	0.0120073	-0.00554878	0.00354102	0.000995472	0.00830714	0.00224066	-0.00294621
700	-0.00348653	0.012989	-0.0060147	0.00369143	0.0014823	0.00719602	0.00401329	-0.0041963
701	-0.00425447	0.0113679	-0.00573669	0.00407568	0.00106779	0.00856841	0.00460422	-0.00367988
702	-0.00307696	0.0115039	-0.00629324	0.00358999	0.00161432	0.0105737	0.00440484	-0.00379135
703	-0.00400714	0.0114504	-0.00638177	0.00445607	0.000778467	0.00765329	0.0050673	-0.00505681
704	-0.00444637	0.0109715	-0.00578241	0.0044749	0.00198143	0.00556052	0.00363285	-0.00345912
705	-0.00466221	0.00946186	-0.00585485	0.0050619	0.0022672	0.00733532	0.00355415	-0.00353618
706	-0.00290127	0.0111035	-0.00632631	0.00303591	-0.000817744	0.00895484	0.00317403	-0.00417843
707	-0.00509234	0.0128622	-0.00619434	0.00440047	0.000990101	0.00483673	0.00626209	-0.00430399
708	-0.0022665	0.0132398	-0.00622966	0.00369453	0.000226846	0.0107423	0.00521226	-0.0048287
709	-0.00301105	0.0108774	-0.0059095	0.00462787	0.0025101	0.00873121	0.00315578	-0.00558924
710	-0.00368549	0.0120759	-0.00618566	0.00311863	0.00229471	0.00844239	0.00453532	-0.00328901
711	-0.00208651	0.0115291	-0.00592206	0.00424025	8.14e-05	0.00815819	0.00650564	-0.00448779
712	-0.00292199	0.0115101	-0.00506881	0.0045806	0.0011683	0.00883512	0.00358341	-0.00539011
713	-0.00096618	0.0155611	-0.00554382	0.00594903	0.00265796	0.0096305	0.0056475	-0.0045922
714	-0.00380114	0.0120199	-0.00561783	0.00566623	0.00192391	0.00967817	0.00399424	-0.00245557
715	-0.00231197	0.0134687	-0.00542103	0.00370748	0.00104158	0.00885047	0.00517139	-0.00428162
716	-0.00168609	0.0157931	-0.00510247	0.00387419	0.000762441	0.00703567	0.002476	-0.00453032
717	-0.00232804	0.0137126	-0.00492908	0.0069058	0.00217002	0.011091	0.00456192	-0.00327373
718	-0.00456796	0.0138558	-0.00425693	0.00524034	0.000849165	0.00678699	0.00473356	-0.00355594
719	0.00100665	0.0149635	-0.00525774	0.00533103	0.000174817	0.0154825	0.00550567	-0.00497111
720	0.000444301	0.0176097	-0.00515461	0.0061632	0.00236032	0.0147327	0.00770055	-0.00474595
721	-0.000642377	0.0137098	-0.00474492	0.00447388	0.00324163	0.0139304	0.00797578	-0.00580285
722	-0.00167542	0.0163705	-0.00461739	0.00578838	0.00252044	0.0117101	0.00705403	-0.00513492
723	-0.000953317	0.0125258	-0.00462436	0.00378375	0.00311073	0.0171389	0.0064899	-0.00543036
724	-0.00036727	0.0138754	-0.00434274	0.00517144	0.00442322	0.0171181	0.00507232	-0.00496423
725	-0.00134915	0.0131964	-0.00388114	0.0047657	0.0017705	0.016567	0.00697369	-0.00376409
726	0.000244277	0.0132306	-0.00372004	0.00626128	0.000339498	0.0165691	0.00869751	-0.00423409
727	-0.00157118	0.0140021	-0.00382905	0.00650485	0.00125555	0.0128736	0.00780965	-0.00462084
728	-0.000665122	0.0131854	-0.00337501	0.0057762	0.00187589	0.0178487	0.0064028	-0.00409636
729	0.00125056	0.0161761	-0.0026103	0.00500937	0.00426378	0.0134571	0.00703246	-0.00369222
730	1.11e-05	0.0141841	-0.0031849	0.00695512	0.00318399	0.0105062	0.00518053	-0.00400302
731	-0.00127668	0.0165616	-0.00318099	0.00525842	0.000912247	0.0147373	0.00708277	-0.00316272
732	-0.001465	0.0137571	-0.0033952	0.00650033	0.0019082	0.0161258	0.00844724	-0.00452138
733	0.00131506	0.0151697	-0.00307922	0.00601488	0.00243518	0.0145746	0.00719366	-0.00444016
734	0.00110446	0.0151982	-0.00348514	0.00678639	0.00420374	0.0118136	0.00507762	-0.00419427
735	-0.000735884	0.0157932	-0.00279835	0.00538824	0.00148741	0.0142333	0.00528627	-0.00159119
736	-0.00016067	0.0142143	-0.00298833	0.00575808	0.00231675	0.0123931	0.0035138	-0.00578038
737	-0.000820121	0.0133556	-0.00322247	0.00640154	0.00670034	0.00984803	0.00621795	-0.00398555
738	-0.000584474	0.013504	-0.00247298	0.00482262	-2.33e-06	0.0142017	0.00402794	-0.00310775
739	-0.000251177	0.014247	-0.00347626	0.00884424	0.00329298	0.016834	0.00530344	-0.00578425
740	-0.00117792	0.0128394	-0.00293192	0.00660642	0.004759	0.0093135	0.00376584	-0.00503798
741	-0.000858565	0.0149826	-0.0029077	0.0075324	0.0048833	0.0139615	0.00509969	-0.00540549
742	-0.00107666	0.0117555	-0.0029296	0.00672481	0.0031798	0.00867104	0.00390613	-0.0041938
743	-0.00332138	0.0147156	-0.00296298	0.00457456	0.00374704	0.0113354	0.00474803	-0.00494966
744	-0.000200984	0.0129018	-0.00337943	0.00685962	0.00214575	0.00721469	0.00497899	-0.00503969
745	-0.00135632	0.0126526	-0.00305239	0.00678554	0.00388479	0.0109187	0.00265801	-0.00413416
746	-0.00129573	0.0105194	-0.00329857	0.00760676	0.00249175	0.0105747	0.00216206	-0.00441268
747	0.000646439	0.0143881	-0.0036147	0.00743804	0.00289313	0.0129448	0.00313093	-0.00549616
748	-0.00272581	0.0126951	-0.00336613	0.00663785	0.00545285	0.00865335	0.00324223	-0.00300867
749	0.00114351	0.0151014	-0.003382	0.0043249	0.00417543	0.00373383	0.00359301	-0.00548917
750	-0.00374755	0.00836379	-0.00315586	0.00683482	0.00139254	0.00241193	0.00819731	-0.00631476
751	0.00110313	0.0129119	-0.00343537	0.00246803	0.00573843	0.0116695	0.00318363	-0.00383492
752	-0.00124075	0.0125614	-0.00293279	0.00315555	0.00547676	0.00893256	0.00657951	-0.0057954
753	-2.89e-05	0.0144271	-0.00329482	0.00487909	0.000101148	0.0047284	0.00358286	-0.00535433
754	3.78e-05	0.0112081	-0.0033857	0.00756967	0.00537144	0.00661188	0.00501115	-0.00393063
755	0.00149884	0.0150481	-0.00342715	0.00662645	0.00189539	0.00469724	0.00343938	-0.0099113
756	0.00112641	0.0117132	-0.00345941	0.00645232	0.00366634	0.00466463	0.00482639	-0.00702618
757	0.0020176	0.0134126	-0.0032699	0.0050854	0.0044012	0.00346569	0.00708455	-0.00751413
758	0.000832202	0.011192	-0.00337039	0.0053358	0.00206054	0.00601354	0.00613724	-0.00751203
759	-0.00025692	0.0113159	-0.00275169	0.00574512	0.00317049	0.00163492	0.00371265	-0.00367607
760	0.000850072	0.0113917	-0.00351231	0.00607402	-0.000568394	0.00753667	0.00463669	-0.00732475
761	0.0025834	0.0137769	-0.00347096	0.00563124	0.00219354	0.00211461	0.00400579	-0.00655665
762	-0.000737176	0.0141836	-0.00345006	0.00429761	0.000515773	0.00194876	0.00749497	-0.00483831
763	0.00301849	0.0166552	-0.0034762	0.00533719	0.000407921	-0.000746014	0.00785493	-0.00790609
764	-0.000352424	0.0129177	-0.00313612	0.0045648	0.00861166	0.00219273	0.00430921	-0.00882433
765	-0.00139942	0.0157404	-0.00328146	0.00521205	0.00521055	-0.000665071	0.00394654	-0.00636962
766	0.00224836	0.0125633	-0.00274814	0.00817085	0.00291119	0.000686106	0.00390028	-0.00540549
767	-0.00165175	0.0158162	-0.00347251	0.00604908	-2.83e-05	-0.00269073	0.00489081	-0.0052439
768	0.00172562	0.016031	-0.00371665	0.00740754	0.00318976	0.0025691	0.00999078	-0.00875332
769	0.000620749	0.00947766	-0.00319004	0.00424535	0.00741842	0.00341392	0.00739293	-0.00359514
770	0.00283484	0.0162188	-0.00291294	0.00399884	0.00059169	0.0072857	0.00939076	-0.00654245
771	-0.00147063	0.00906182	-0.00350358	0.00397196	0.00523827	-0.00164679	0.00460663	-0.00779804
772	0.00360518	0.0148066	-0.00321224	0.00444252	0.00532956	0.00357592	0.000364964	-0.0084752
773	-0.000158549	0.0131463	-0.00326126	0.00551616	0.00236745	0.00390835	0.00490613	-0.00490573
774	0.00326398	0.0117704	-0.00277531	0.00757986	-0.000223028	-0.00122852	0.00446198	-0.00648556
775	0.00233697	0.0163736	-0.00325741	0.00469232	0.00244772	-0.0011125	0.00299131	-0.0071919
776	0.00463203	0.0119489	-0.00268342	0.00554665	0.00264814	0.00691191	0.00517071	-0.00900261
777	0.00338726	0.0159862	-0.00305784	0.00533258	0.00364613	0.00156072	0.00448784	-0.00667976
778	-0.000486229	0.0144575	-0.00327981	0.00515004	0.00643456	0.000457024	0.00467196	-0.0101017
779	0.00383809	0.0141867	-0.00266567	0.00363452	-0.000623921	0.00178501	0.0035742	-0.010174
780	0.00176536	0.0116242	-0.00362733	0.00168923	0.00409938	0.00555473	0.00723095	-0.0105288
781	0.000752121	0.00872019	-0.00336227	0.00256541	0.00346707	0.00982997	0.00560072	-0.0104096
782	0.00298774	0.0143864	-0.00290723	0.0058992	0.00414245	0.00418429	0.00113537	-0.0101997
783	-0.000131688	0.0208101	-0.00374103	0.00373939	0.00179551	-0.00162039	0.0076981	-0.01057
784	0.00312606	0.0170583	-0.00318891	0.00537474	-0.00185191	0.00294267	0.0062493	-0.010042
785	0.00245923	0.0131676	-0.00421161	0.00729273	0.010067	0.000426318	0.00758721	-0.00909445
786	0.00206189	0.0186093	-0.0034083	0.0100308	0.00525384	-0.0039406	0.0107584	-0.00803186
787	0.00604491	0.0175829	-0.00337034	0.00824049	0.00210088	0.00514606	0.00587482	-0.00842061
788	0.00537548	0.0176723	-0.00366178	0.00685305	0.00115133	0.00498112	0.00322895	-0.00750981
789	0.000661372	0.0141712	-0.0031115	0.00330558	0.00173924	0.00296378	0.00551529	-0.00783438
790	0.00447688	0.0157804	-0.00368092	0.00770964	0.00462473	-0.00107836	0.00376061	-0.00939404
791	0.001141	0.0150159	-0.00388155	0.00534835	-0.00234859	-0.000720016	0.00414966	-0.0106332
792	0.00347847	0.0172205	-0.00372163	0.00519583	0.00432511	0.00286783	0.00647353	-0.0100387
793	0.00287312	0.0180543	-0.00300925	0.00180245	0.00426349	-0.000916638	0.0083436	-0.0128109
794	0.00772168	0.0176019	-0.00267951	0.00747601	0.00545558	0.012383	0.00804215	-0.00776402
795	0.00650958	0.0175529	-0.00372199	0.00532728	0.00261311	0.0037014	0.00501463	-0.00967733
796	0.00350002	0.00985399	-0.00386769	0.00758716	0.00231933	0.00688871	0.00891845	-0.00847165
797	0.00741494	0.0207043	-0.00351708	0.0108297	0.00616625	0.00177762	0.0120345	-0.0106626
798	0.00405418	0.0241511	-0.00385753	0.00554154	0.00126723	0.00212447	0.0161917	-0.0112259
799	-0.00326353	0.00870937	-0.00278004	0.00667029	0.00225151	0.00312337	0.00892006	-0.011787
800	0.00201224	0.0118019	-0.00413962	0.00425696	-0.00180397	0.00427008	0.00380743	-0.0109431
