# Supplementary material for: New Fluorophore and Its Applications in Visualizing Polystyrene Nanoplastics in Bean Sprouts and HeLa Cells
Source: Molecules. 2023 Oct 15;28(20):7102. doi: 10.3390/molecules28207102 (PMC10609485; doi:10.3390/molecules28207102)
Supplement: Supplementary file 1 [file molecules-28-07102-s001.zip › Raw Data of Figure 4d.xlsx]

## Sheet: Sheet1
Wavelength(nm)	Itencity
	Ethanol	MeCN	Methanol	Acetone	CHCl3	Ethyl Estate	CH2Cl2	THF
500	109	81	90	66	123	60	122	74
501	108	84	94	64	124	60	119	73
502	112	81	90	65	131	62	121	77
503	115	83	95	63	131	64	126	75
504	114	83	97	63	130	64	129	74
505	115	86	94	65	137	65	126	75
506	112	89	94	62	134	66	129	75
507	116	87	98	66	137	67	134	75
508	117	90	102	68	142	69	132	80
509	121	88	99	64	146	72	134	76
510	121	91	101	65	146	70	141	76
511	127	91	103	68	151	75	140	75
512	129	90	105	66	154	74	140	76
513	132	98	107	66	158	79	147	77
514	133	100	111	71	161	82	153	80
515	136	100	118	70	167	80	156	75
516	142	102	119	69	170	83	159	83
517	146	106	126	73	174	85	164	84
518	157	110	129	75	183	86	168	85
519	161	114	133	73	185	88	173	87
520	170	117	137	80	195	92	183	85
521	174	122	148	79	201	98	185	90
522	182	126	149	83	206	103	200	94
523	198	134	164	88	221	107	206	96
524	202	141	176	93	228	108	220	98
525	215	149	184	96	242	114	242	101
526	223	160	201	102	258	122	257	104
527	242	169	212	115	269	120	276	108
528	266	184	224	122	299	131	294	114
529	280	198	248	129	320	135	320	121
530	303	211	268	140	344	135	343	128
531	323	237	292	156	373	151	381	140
532	356	247	321	172	422	157	430	153
533	390	273	365	194	458	167	462	169
534	442	309	390	216	516	179	511	183
535	484	322	432	234	567	194	560	198
536	529	367	489	256	623	203	630	222
537	593	409	550	295	693	220	688	248
538	654	453	612	329	774	232	778	265
539	747	502	681	367	870	254	854	300
540	839	587	772	423	972	274	964	340
541	932	643	872	476	1091	302	1085	371
542	1061	719	996	543	1237	327	1222	410
543	1212	819	1145	636	1422	361	1387	470
544	1351	926	1298	702	1569	394	1543	532
545	1558	1057	1476	804	1790	427	1745	588
546	1794	1211	1730	952	2106	488	2032	691
547	2043	1371	1966	1071	2404	540	2280	783
548	2349	1593	2300	1238	2779	601	2653	887
549	2759	1850	2743	1455	3278	692	3115	1015
550	3162	2077	3157	1663	3786	782	3545	1149
551	3746	2483	3728	1921	4468	875	4175	1324
552	4421	2934	4477	2307	5304	1018	4993	1547
553	5129	3351	5163	2661	6217	1168	5817	1776
554	6178	4055	6273	3212	7585	1382	7029	2123
555	7420	4872	7553	3855	9174	1647	8496	2518
556	8700	5707	8888	4500	10883	1885	10013	2926
557	10555	6958	10945	5481	13426	2275	12341	3525
558	12653	8303	13137	6573	16281	2708	14882	4235
559	14889	9794	15434	7684	19254	3184	17630	4960
560	18093	11967	18827	9340	23848	3866	21686	6053
561	21944	14437	22644	11362	29057	4723	26522	7310
562	25784	17124	26678	13427	34733	5565	31474	8708
563	31269	20842	32474	16367	42786	6831	38752	10719
564	37812	25242	39238	19824	52482	8330	47366	13060
565	44325	29655	45970	23416	62227	9866	56037	15467
566	53239	35834	55084	28331	75997	12110	68240	18982
567	62729	42286	64676	33459	90359	14429	81089	22745
568	73657	49947	75756	39592	107065	17281	96152	27104
569	88410	60155	90821	47752	129914	21095	116713	33224
570	102438	69863	105052	55738	152467	24904	136176	39130
571	119786	81894	122388	65711	179475	29541	159950	46521
572	141202	97298	144253	78021	213953	35708	190662	56287
573	161529	111699	164624	89705	245666	41447	218982	65393
574	186017	129101	189061	103869	284256	48587	253630	76726
575	218351	151999	220547	122586	333766	57972	298730	91768
576	249291	174276	251128	140788	381279	67071	342550	106578
577	286116	200084	286618	162113	436516	77738	393301	123997
578	331219	232023	330034	188899	503385	90906	455382	145636
579	371540	260318	368832	212931	562193	102618	511421	165208
580	421424	295721	415962	242498	633371	116884	579570	189915
581	478811	336188	469609	276957	713058	132989	657933	218299
582	534686	375297	520463	310476	788256	148265	732805	246174
583	604504	424123	582845	352617	878593	166749	825230	281013
584	676722	474930	647521	397120	970673	185361	919227	317494
585	744095	521394	706419	438733	1053338	202516	1005792	351191
586	828977	580926	780047	492280	1153953	223780	1112687	394981
587	911852	638506	849060	544298	1247447	244006	1215063	437952
588	989607	694006	913682	595014	1333247	262964	1308848	479685
589	1084596	760230	989177	656225	1430336	285167	1419184	530254
590	1174524	823651	1060017	717265	1518852	306274	1521546	579702
591	1254203	881299	1121486	772800	1593832	324562	1609222	624363
592	1348078	948673	1191561	839481	1676107	345555	1706639	678154
593	1428440	1008391	1251440	897938	1742383	363972	1788644	726653
594	1500581	1062302	1302467	953128	1796782	380312	1857129	771641
595	1577185	1121739	1356131	1013544	1849354	397947	1926460	822130
596	1641066	1173786	1399466	1066854	1890185	412908	1980212	867023
597	1700671	1220719	1436512	1118003	1919405	426198	2023704	909037
598	1754679	1267621	1469283	1170670	1941830	438540	2057371	952428
599	1795400	1304276	1492787	1210992	1953778	448431	2079679	986433
600	1827086	1337273	1508822	1250931	1952923	456496	2087145	1019699
601	1851251	1364444	1518593	1285559	1943203	463721	2084878	1049662
602	1864927	1383830	1521286	1310523	1932245	468006	2078054	1071779
603	1869090	1398155	1516204	1332486	1905652	470974	2054540	1089977
604	1861939	1405565	1502939	1347998	1869434	471358	2019207	1104944
605	1853056	1408740	1489773	1357422	1837741	471258	1987748	1113371
606	1829138	1404110	1464719	1359849	1789776	468567	1938712	1117220
607	1800583	1394038	1435364	1356269	1739048	464099	1884562	1115486
608	1773854	1383835	1411443	1351777	1696981	460303	1839072	1112738
609	1732106	1363525	1374475	1338169	1638341	453016	1776694	1102459
610	1691346	1342903	1339173	1322730	1585063	445389	1716939	1090555
611	1652078	1322699	1306911	1307088	1536689	438704	1663481	1078298
612	1596781	1290528	1260665	1278529	1471548	427713	1591581	1056237
613	1550530	1263545	1223477	1255453	1418651	418943	1534245	1038014
614	1502175	1235181	1183882	1229512	1366216	409557	1476015	1016668
615	1445941	1198460	1137831	1194711	1306728	397796	1409345	988442
616	1401759	1171031	1103951	1169264	1261604	388605	1358240	968120
617	1353074	1137792	1066215	1139182	1212278	377708	1304132	942400
618	1296057	1098506	1020527	1101293	1156671	364760	1241165	910753
619	1248148	1064816	983650	1068684	1111193	354121	1189893	883747
620	1200658	1031119	947495	1035897	1067370	343039	1140500	856255
621	1144342	989292	903791	995230	1015422	329452	1082866	821181
622	1103826	959362	872390	964555	978624	319334	1041422	796693
623	1059811	924974	838640	930998	939229	308420	997541	767864
624	1012570	887437	802675	893379	898018	296178	950538	735653
625	975961	858701	774678	864529	867084	286497	915509	710760
626	930382	821595	740189	827433	828759	274124	871833	678904
627	890611	788667	709206	793434	795427	262884	834629	649960
628	857011	760613	683521	763917	767946	253463	803567	625833
629	818866	728043	654915	730316	737701	242918	769466	597667
630	785521	699559	629742	700256	711520	233028	739539	571888
631	758945	675221	609400	675794	691238	224825	716263	551224
632	726163	645500	584624	645387	665941	214961	687191	524676
633	699745	621090	563935	619648	645228	207029	664051	502799
634	676593	599286	546635	597512	628521	199412	643918	484217
635	650881	574993	526869	571542	609000	191000	622290	462215
636	631647	556393	511860	551925	594628	184896	605867	445260
637	613425	538294	497972	532975	581313	178469	590903	429317
638	595597	520072	483624	513904	568031	172322	575781	413036
639	580998	506045	473236	498650	557409	167424	564056	400161
640	567298	491326	462785	483925	547747	162703	552577	387170
641	553605	476788	451781	468797	536924	157668	541691	374302
642	544194	466496	443732	457148	529345	154045	532433	364841
643	533505	455318	435226	445249	520813	150310	523863	355113
644	524186	444211	427609	434927	512717	147362	515363	346347
645	517794	437238	422152	427471	506705	144501	509150	339388
646	509884	428420	415787	418012	499477	141893	501212	331942
647	501929	420347	409041	410354	491575	139062	493781	325586
648	496258	413530	404012	403395	485445	137503	487544	320060
649	488477	406259	397547	395959	476720	134596	479497	314087
650	481689	399516	392022	389470	469904	132580	472302	309404
651	476309	393893	387042	383790	461966	130861	465349	305008
652	469396	387337	380639	377593	454153	128869	456741	299910
653	463070	381659	375008	372185	446705	127191	449274	295606
654	455754	375652	368765	366374	437488	125443	439884	291095
655	446940	368665	362054	360495	427004	123179	430479	286328
656	440577	363440	356180	355201	418991	121869	422202	282662
657	432467	356847	348721	348683	408704	119694	411862	278461
658	423712	349889	340910	342593	397838	117542	400724	273326
659	417216	344521	335893	338288	389925	116298	392741	270163
660	407842	337798	327973	331792	379261	114365	381785	265437
661	398332	330804	319618	325134	368079	112082	370035	260496
662	389731	324677	312675	319882	358720	110164	360581	256233
663	379981	317115	304661	312875	347530	108014	349184	251165
664	369900	310297	296430	306502	336556	106113	337878	246110
665	361621	304340	289117	300928	326825	104034	328348	241468
666	350758	296273	280167	293381	315406	101484	316259	236263
667	341896	290301	273280	287416	305932	99586	306190	231320
668	331866	282779	265538	281055	296246	97200	296074	226607
669	319755	274337	255989	272935	284156	94490	283570	219749
670	311013	267647	248831	266706	274947	92357	274197	215275
671	300339	259689	239826	258703	264184	89664	262996	208805
672	289666	251377	231478	250651	253744	87121	252429	202641
673	281091	245289	224679	244850	245715	85017	243820	198131
674	271532	237735	216451	237767	236050	82447	234068	192278
675	260323	229100	208018	229627	226356	79888	223459	185512
676	251686	222956	201581	223541	218353	77632	215304	180637
677	241526	214670	193179	215242	208860	75060	205715	174203
678	232009	207199	185877	208203	200119	72599	197078	168556
679	224185	200991	179238	201822	192852	70560	189161	163420
680	214208	193360	171196	193977	183878	67776	180250	157036
681	206298	186749	165176	187704	177078	65717	173067	152031
682	197937	179966	158694	180804	169855	63297	165122	146450
683	188281	172308	151481	173316	161695	60767	156827	140323
684	181765	166718	146218	167758	155452	58940	151015	135937
685	173777	160134	139697	161127	148911	56412	144215	130201
686	166234	153692	133831	154360	142227	54501	137499	124979
687	160356	148351	129127	149628	137309	52759	132827	120773
688	153310	142485	123703	143530	131280	50513	126416	116047
689	146521	136669	118146	137720	125857	48481	120840	111029
690	141063	131871	113910	132895	121330	46969	116402	107249
691	134887	126191	108904	127196	115869	44878	110913	102327
692	129233	121374	104526	122097	111244	43120	106281	98239
693	124359	117004	100564	117727	107225	41797	102530	94899
694	118751	112159	96290	112747	102902	40032	97805	90669
695	114635	108046	93123	108666	99131	38621	94413	87686
696	110257	103677	89586	104438	95506	37036	90846	84032
697	105344	99417	85713	99880	91547	35540	86703	80180
698	101971	96491	83153	96557	88897	34350	83875	77642
699	97851	92143	79580	92528	85518	33117	80905	74400
700	94188	88941	76665	88946	82732	31696	77727	71553
701	91084	86156	74406	86279	80270	30729	75795	69168
702	87553	82328	71800	82529	77199	29585	72803	65950
703	84598	79573	69212	79645	74516	28559	70383	63577
704	82196	77145	67484	77110	72988	27689	68659	61827
705	79521	74287	64960	74250	70402	26532	66145	59191
706	76807	72102	63191	71907	68619	25886	64253	57313
707	74999	69646	61304	69606	66303	24969	62428	55528
708	71682	66748	58855	66379	64034	23823	60235	52726
709	69250	64298	56921	64049	61980	22953	57888	51035
710	66429	61219	54422	61134	59312	21944	55568	48409
711	65712	61135	54213	60566	59170	21805	55554	48100
712	63964	59315	52960	58822	57714	21145	53926	46836
713	62168	57303	51219	56902	56080	20529	52574	45196
714	60628	55781	49951	55198	54730	19990	51246	43903
715	59153	54366	48653	53835	53410	19404	49968	42579
716	57532	52701	47500	51941	51846	18941	48485	41147
717	56410	51144	46339	50722	50992	18354	47381	40169
718	54772	49778	45166	49280	49547	17933	46304	38953
719	53598	48394	43884	47890	48199	17401	45053	38031
720	52445	47408	43125	46674	47326	17121	44186	37052
721	51294	46068	42093	45545	45998	16652	42903	35893
722	50063	44770	41101	44439	44841	16064	41891	35094
723	48952	43878	40084	43314	44108	15856	41031	34483
724	47527	42694	39152	42156	42895	15417	39786	33326
725	46365	41586	38246	41170	41844	15099	38858	32694
726	45435	40542	37475	40177	40768	14722	37909	31867
727	44151	39449	36285	38901	39424	14383	36502	30953
728	43352	38533	35473	38081	38686	13987	35808	30215
729	42071	37636	34438	37203	37868	13711	34970	29662
730	41199	36557	33721	36292	36794	13317	33764	28760
731	40113	35971	32997	35488	35862	13141	32949	28367
732	39210	34830	31877	34510	34725	12866	31963	27416
733	37987	33868	31121	33737	33797	12500	31272	26909
734	37013	33375	30447	32894	33020	12146	30272	26256
735	36188	32219	29476	32072	31913	11862	29166	25529
736	35203	31627	28772	31347	31155	11698	28575	25048
737	34341	30794	27985	30546	30305	11519	27761	24295
738	33125	30075	27072	29984	29262	11165	26763	23619
739	32222	29322	26520	29090	28578	10889	25915	23228
740	31308	28710	25667	28230	27850	10524	25177	22684
741	30421	27980	24960	27487	26817	10356	24547	21936
742	29972	27236	24373	27086	25923	10153	23811	21418
743	28903	26324	23447	26287	25307	9762	22859	20888
744	27939	25718	23036	25541	24547	9577	22239	20409
745	27293	24937	22372	25025	23879	9353	21539	19953
746	26348	24336	21479	24186	23038	9192	20615	19385
747	25822	23710	21008	23573	22456	8854	20109	18986
748	24921	23030	20185	23064	21736	8705	19509	18379
749	23978	22281	19576	22319	20857	8560	18705	17796
750	23511	21838	19352	21645	20351	8338	18194	17551
751	22710	21122	18573	21136	19806	7913	17495	16967
752	22049	20467	18056	20545	19072	7802	17118	16496
753	21418	19949	17496	19974	18517	7761	16657	16137
754	20470	19342	16849	19419	17822	7347	16005	15510
755	20045	18824	16496	18766	17426	7368	15309	15245
756	19388	18168	15962	18295	16645	7030	14926	14793
757	18646	17813	15493	17726	16267	6801	14412	14232
758	18269	17056	15007	17236	15725	6628	14013	13892
759	17631	16681	14572	16846	15475	6517	13476	13430
760	17191	16073	14133	16107	14784	6198	13067	13004
761	16552	15821	13641	15742	14505	6151	12565	12783
762	16016	15298	13213	15377	13822	5903	12212	12385
763	15516	14928	12840	14872	13481	5833	11786	12012
764	15130	14518	12431	14517	13120	5567	11577	11771
765	14674	13831	11945	14100	12699	5495	11074	11295
766	14207	13450	11693	13504	12341	5324	10837	11011
767	13799	12969	11174	13133	11947	5102	10546	10595
768	13321	12579	10910	12641	11564	4954	10190	10205
769	12936	12373	10942	12518	11375	4946	9907	10159
770	12468	11985	10366	12167	10966	4798	9700	9758
771	12115	11715	9953	11744	10656	4612	9382	9525
772	11761	11334	9810	11444	10295	4439	9226	9138
773	11526	10982	9651	11045	10130	4394	8892	9108
774	11252	10650	9310	10951	9875	4232	8611	8780
775	10803	10407	8964	10330	9563	4167	8493	8521
776	10583	10141	8881	10054	9352	4038	8156	8105
777	10233	9847	8584	9826	9211	3959	8081	8029
778	9899	9586	8387	9754	8934	3786	7882	7732
779	9649	9248	8086	9161	8833	3721	7691	7587
780	9475	9074	7942	9025	8539	3673	7493	7419
781	9189	8704	7587	8730	8221	3489	7334	7198
782	9048	8631	7593	8590	8072	3478	7196	7041
783	8734	8362	7435	8463	7940	3295	7052	6860
784	8598	8136	7034	8169	7569	3338	6790	6737
785	8385	7914	7031	7905	7569	3243	6702	6522
786	8183	7735	6784	7721	7392	3211	6640	6419
787	7998	7537	6734	7426	7375	3137	6468	6295
788	7764	7317	6667	7311	7160	3180	6318	6026
789	7597	7134	6471	7230	6955	3186	6231	5937
790	7497	7158	6276	7014	6773	3002	5966	5892
791	7263	6950	6179	6809	6763	2940	5856	5839
792	7071	6811	6112	6710	6583	2864	5952	5530
793	7099	6663	6002	6603	6529	2754	5874	5437
794	6913	6437	5737	6497	6368	2788	5749	5290
795	6822	6227	5796	6269	6327	2704	5563	5299
796	6694	6114	5722	6136	6186	2593	5590	5013
797	6705	6016	5561	5960	6077	2532	5584	4989
798	6562	5994	5311	6000	5958	2601	5482	4974
799	6297	5997	5322	5744	5913	2492	5432	4902
800	6215	5817	5146	5711	5792	2386	5282	4809
